# Supplementary material for: Benchmarking First-Principles Reaction Equilibrium Composition Prediction
Source: Molecules. 2023 Apr 22;28(9):3649. doi: 10.3390/molecules28093649 (PMC10179931; doi:10.3390/molecules28093649)
Supplement: Supplementary file 1 [file molecules-28-03649-s001.zip]

Archive with 2 entries (2 files):
- df_test_2.csv
- README.txt
