# Supplementary material for: Benchmarking First-Principles Reaction Equilibrium Composition Prediction
Source: Molecules. 2023 Apr 22;28(9):3649. doi: 10.3390/molecules28093649 (PMC10179931; doi:10.3390/molecules28093649)
Supplement: Supplementary file 1 [file molecules-28-03649-s001.zip › README.txt]

This CSV file contains all of the compositonn data for all reactions, basis sets and XC correlation functionals used.
To use and plot the data, one should use the python pandas command: 

main_dataframe_raw = pd.read_csv("df_test_2.csv")

from here the dataframe can be used to get the neccessary data:
i.e. to get all the information for the B3-LYP funvtional at the QZVPP basis set level one can use the command

main_dataframe[main_dataframe[\"functional\"]==\"b3-lyp_def2-QZVPP_\"]
